# Supplementary material for: Choroidal Vascular Impairment in Intermediate Age-Related Macular Degeneration
Source: Diagnostics (Basel). 2022 May 22;12(5):1290. doi: 10.3390/diagnostics12051290 (PMC9141612; doi:10.3390/diagnostics12051290)
Supplement: Supplementary file 1 [file diagnostics-12-01290-s001.zip]

Archive with 1 entries (1 files):
- diagnostics-1719137-supplementary.pdf
